# Supplementary material for: Overexpression of acdS in Petunia hybrida Improved Flower Longevity and Cadmium-Stress Tolerance by Reducing Ethylene Production in Floral and Vegetative Tissues
Source: Cells. 2022 Oct 11;11(20):3197. doi: 10.3390/cells11203197 (PMC9600315; doi:10.3390/cells11203197)
Supplement: Supplementary file 1 [file cells-11-03197-s001.zip]

Archive with 1 entries (1 files):
- cells-1946706-supplementary.pdf
